# Supplementary material for: Flap structure within receptor binding domain of SARS-CoV-2 spike periodically obstructs hACE2 Binding subdomain bearing similarities to HIV-1 protease flap
Source: Sci Rep. 2022 Sep 28;12:16236. doi: 10.1038/s41598-022-20656-z (PMC9517965; doi:10.1038/s41598-022-20656-z)
Supplement: Supplementary file 4 — Supplementary Table S1. [file 41598_2022_20656_MOESM4_ESM.txt]

Up Chain Plateau Values by Residue Number
   27   0.38871773E-01
   28   0.70626140E+00
   29   0.76907474E+00
   30   0.64973128E+00
   31   0.49868393E+00
   32   0.29704434E+00
   33   0.49307987E+00
   34   0.74757779E+00
   35   0.77060318E+00
   36   0.83892363E+00
   37   0.81733495E+00
   38   0.82395011E+00
   40   0.67604804E+00
   41   0.78954303E+00
   42   0.76942551E+00
   43   0.81232911E+00
   44   0.81772542E+00
   45   0.83027864E+00
   46   0.79891181E+00
   47   0.29458925E+00
   48   0.79647565E+00
   49   0.79402775E+00
   50   0.80138689E+00
   51   0.78446668E+00
   52   0.74558556E+00
   53   0.84370631E+00
   54   0.80249429E+00
   55   0.79271311E+00
   56   0.79699016E+00
   58   0.86748022E+00
   59   0.73435813E+00
   60   0.24530782E+00
   61   0.57510620E+00
   62   0.70211536E+00
   63   0.72120988E+00
   64   0.78623992E+00
   65   0.78890270E+00
   66   0.66959578E+00
   67   0.72164875E+00
   68   0.79108995E+00
   69   0.78334528E+00
   70   0.67524898E+00
   71   0.77940643E+00
   72   0.76464510E+00
   73   0.74827790E+00
   74   0.38618496E+00
   75   0.25643367E+00
   76   0.33270073E+00
   77   0.27460150E-01
   78   0.14897624E+00
   79   0.14811213E+00
   80   0.41806126E+00
   81   0.44963267E+00
   83   0.63590086E+00
   84   0.75071681E+00
   86   0.80355191E+00
   87   0.78700608E+00
   88   0.74473923E+00
   89   0.63842583E+00
   90   0.75524390E+00
   91   0.80292463E+00
   92   0.80556667E+00
   93   0.71130884E+00
   94   0.72828329E+00
   95   0.75040221E+00
   96   0.79509205E+00
   97   0.73275542E+00
   98   0.64648771E+00
   99   0.67834979E+00
  100   0.75858152E+00
  101   0.79439682E+00
  102   0.79375738E+00
  103   0.79366189E+00
  104   0.82863289E+00
  105   0.79552603E+00
  106   0.82860965E+00
  107   0.80028337E+00
  108   0.77690655E+00
  109   0.43926495E+00
  110   0.76951051E+00
  111   0.36648485E+00
  112   0.63923120E+00
  113   0.65352887E+00
  114   0.81989402E+00
  115   0.78677154E+00
  116   0.81110424E+00
  117   0.80089706E+00
  118   0.81479126E+00
  119   0.80452186E+00
  120   0.82520890E+00
  121   0.79671937E+00
  122   0.65664107E+00
  123   0.79507154E+00
  124   0.47027665E+00
  125   0.71973413E+00
  126   0.82450861E+00
  127   0.82333958E+00
  128   0.79390991E+00
  129   0.79460704E+00
  130   0.79787427E+00
  131   0.80419773E+00
  132   0.81433088E+00
  133   0.57808715E+00
  134   0.70617950E+00
  135   0.54095227E+00
  136   0.53419143E+00
  137   0.26130724E+00
  138   0.43722129E+00
  140   0.51578945E+00
  141   0.72001827E+00
  142   0.62883919E+00
  143   0.45715281E+00
  144   0.46056497E+00
  145   0.30291951E+00
  146   0.88369831E-01
  147   0.55324312E-01
  148  -0.12449985E-02
  149   0.69364734E-01
  150   0.48712194E-01
  151   0.15703553E-01
  152   0.16187643E+00
  153   0.15826519E+00
  154   0.40049139E-01
  155   0.47553715E+00
  156   0.68775415E+00
  157   0.53310633E+00
  158   0.75065124E+00
  159   0.78276831E+00
  160   0.81190491E+00
  161   0.82015127E+00
  162   0.42053592E+00
  163   0.54563648E+00
  164   0.63998413E+00
  165   0.71548212E+00
  166   0.71368879E+00
  167   0.76126242E+00
  168   0.68155599E+00
  169   0.74493200E+00
  170   0.81568187E+00
  171   0.72599936E+00
  172   0.78938776E+00
  173   0.76030856E+00
  175   0.79129851E+00
  176   0.74911875E+00
  177   0.32438433E+00
  178   0.53336984E+00
  179   0.54991287E+00
  180   0.54616576E+00
  181   0.44818860E+00
  182   0.38425875E+00
  183   0.62242830E+00
  184   0.68114376E+00
  185   0.77185011E+00
  186   0.66337430E+00
  187   0.67306024E+00
  188   0.63510537E+00
  189   0.74860001E+00
  190   0.78973174E+00
  191   0.74880558E+00
  192   0.83957237E+00
  193   0.82428771E+00
  194   0.81342924E+00
  195   0.79920465E+00
  196   0.77335012E+00
  197   0.75982571E+00
  198   0.53523147E+00
  199   0.53910089E+00
  200   0.74691963E+00
  201   0.65241033E+00
  202   0.77756244E+00
  203   0.78981388E+00
  204   0.76825416E+00
  205   0.82334292E+00
  206   0.82184225E+00
  207   0.78572023E+00
  208   0.75801784E+00
  210   0.54685944E+00
  211   0.43706703E+00
  212   0.46790504E+00
  213   0.33739883E+00
  214   0.26570401E+00
  215   0.17024176E+00
  216   0.40151429E+00
  218   0.13679568E+00
  219   0.44589275E+00
  220   0.64221853E+00
  221   0.56208932E+00
  222   0.67782342E+00
  223   0.77644968E+00
  224   0.86835819E+00
  226   0.77539748E+00
  227   0.68093294E+00
  228   0.76509303E+00
  229   0.76732320E+00
  231   0.62214994E+00
  232   0.74790746E+00
  233   0.35385522E+00
  234   0.82393318E+00
  235   0.64812815E+00
  236   0.77906328E+00
  237   0.72946256E+00
  238   0.78322923E+00
  239   0.79977053E+00
  240   0.79193735E+00
  241   0.79962277E+00
  242   0.77399379E+00
  243   0.73010123E+00
  244   0.76509964E+00
  245   0.66801989E+00
  246   0.65796971E+00
  247   0.50253212E+00
  248   0.31062695E+00
  249  -0.11858740E+00
  250  -0.93044087E-01
  252   0.81344256E-02
  253   0.11863682E+00
  254   0.95786914E-01
  255   0.87286159E-02
  256  -0.73943110E-02
  257  -0.27747300E-01
  258   0.65240383E-01
  259   0.74194528E-01
  260   0.11270635E+00
  261  -0.12991136E-01
  262   0.18677752E+00
  263   0.86818524E-01
  264   0.36402261E+00
  265   0.74209005E+00
  266   0.78110582E+00
  267   0.79053748E+00
  268   0.79655933E+00
  269   0.77773547E+00
  270   0.78917003E+00
  271   0.81438881E+00
  273   0.75101608E+00
  274   0.73218548E+00
  275   0.80509418E+00
  276   0.81254876E+00
  277   0.88109165E+00
  278   0.81857967E+00
  279   0.84938180E+00
  280   0.74293852E+00
  281   0.83081001E+00
  282   0.74673015E+00
  283   0.60427719E+00
  284   0.74833417E+00
  285   0.78574979E+00
  286   0.77914822E+00
  287   0.86990774E+00
  288   0.86046064E+00
  289   0.88126111E+00
  290   0.86805308E+00
  291   0.80941570E+00
  292   0.73937696E+00
  293   0.81131500E+00
  294   0.79172134E+00
  296   0.82708853E+00
  297   0.85242516E+00
  298   0.84054667E+00
  299   0.84378356E+00
  300   0.85648185E+00
  301   0.83506352E+00
  302   0.80166733E+00
  303   0.85176134E+00
  304   0.70579505E+00
  305   0.74227637E+00
  306   0.74437439E+00
  307   0.70246053E+00
  308   0.86452901E+00
  309   0.84203506E+00
  310   0.78367269E+00
  311   0.77535254E+00
  312   0.80919248E+00
  313   0.83055580E+00
  314   0.80408227E+00
  315   0.72995663E+00
  316   0.75363588E+00
  317   0.84679639E+00
  318   0.76066482E+00
  319   0.70357245E+00
  320   0.69222617E+00
  321   0.76284802E+00
  323   0.71636128E+00
  324   0.57492000E+00
  325   0.71680290E+00
  326   0.77582365E+00
  327   0.77796197E+00
  328   0.79016715E+00
  329   0.68508118E+00
  331   0.36735952E+00
  332   0.39089671E+00
  333   0.60406798E+00
  334   0.19056439E+00
  335   0.70364529E+00
  336   0.73077315E+00
  338   0.60313112E+00
  339   0.55905598E+00
  340   0.59800261E+00
  341   0.64510047E+00
  342   0.66436219E+00
  343   0.56298518E+00
  344   0.37300524E+00
  345   0.66926843E+00
  346   0.33415419E+00
  347   0.23211038E+00
  348   0.60071093E+00
  349   0.68945861E+00
  350   0.79019147E+00
  351   0.76680440E+00
  352   0.78768849E+00
  353   0.67390728E+00
  354   0.71582860E+00
  355   0.65830922E+00
  356   0.80993855E+00
  357   0.72830403E+00
  358   0.77461672E+00
  359   0.77962875E+00
  360   0.76237267E+00
  361   0.72766739E+00
  362   0.75688058E+00
  363   0.73521966E+00
  364   0.72895980E+00
  365   0.75881672E+00
  366   0.78732890E+00
  367   0.79483396E+00
  368   0.75804031E+00
  369   0.66116863E+00
  370   0.71608377E+00
  371   0.52507198E+00
  372   0.51673734E+00
  373   0.20320597E+00
  374   0.68694252E+00
  375   0.80833298E+00
  376   0.56915605E+00
  377   0.80726582E+00
  378   0.83141565E+00
  379   0.78017420E+00
  380   0.78452545E+00
  381   0.79731882E+00
  382   0.25996637E+00
  383   0.67688334E+00
  385   0.51595438E+00
  386   0.71165973E+00
  387   0.64696199E+00
  388   0.72780389E+00
  389   0.68524516E+00
  390   0.62780374E+00
  391   0.72289586E+00
  392   0.79850549E+00
  393   0.79304528E+00
  394   0.78816509E+00
  395   0.80707598E+00
  396   0.79503226E+00
  397   0.81922954E+00
  398   0.82627749E+00
  399   0.78773373E+00
  400   0.84096956E+00
  401   0.84269929E+00
  402   0.78357190E+00
  403   0.69764453E+00
  404   0.49347264E+00
  405   0.35932457E+00
  406   0.57786191E+00
  407   0.64947832E+00
  408   0.33028078E+00
  409  -0.45503329E-01
  410   0.47777101E+00
  411  -0.11358444E+00
  413   0.19245662E+00
  414   0.32007906E+00
  415   0.44267419E+00
  416   0.13285169E+00
  417   0.47670594E+00
  418   0.49557292E+00
  419   0.38957870E+00
  420   0.65197909E+00
  421   0.62464148E+00
  422   0.75119859E+00
  423   0.52706355E+00
  424   0.43875086E+00
  425   0.14938217E+00
  427   0.30961454E+00
  428   0.27892697E+00
  429   0.51606399E+00
  430   0.22958100E-01
  431   0.47779813E+00
  432   0.76286584E+00
  433   0.83525234E+00
  434   0.84982628E+00
  435   0.86251575E+00
  436   0.84482014E+00
  437   0.81008679E+00
  438   0.76835710E+00
  439   0.65089762E+00
  440   0.70695448E+00
  441   0.71367258E+00
  442   0.81078404E+00
  443   0.74503005E+00
  444   0.67413431E+00
  445   0.72657925E+00
  446   0.66479605E+00
  447   0.58665437E+00
  448   0.48545119E+00
  449   0.32061997E+00
  450   0.44247308E+00
  451   0.44811821E+00
  452   0.55130625E+00
  453   0.68847561E+00
  454   0.70939237E+00
  455   0.61364824E+00
  456   0.63448697E+00
  457   0.52376992E+00
  458   0.27818847E+00
  459   0.43005636E+00
  460   0.11575048E+00
  461   0.84493563E-01
  462  -0.85017011E-01
  464   0.79981633E-01
  465   0.20413402E+00
  466  -0.94549708E-01
  467   0.81793088E-02
  468  -0.20368911E-01
  469  -0.91885746E-01
  470  -0.93800426E-01
  471  -0.94084330E-02
  472  -0.58777310E-01
  473  -0.11672305E+00
  474  -0.92251629E-01
  475  -0.82290590E-01
  476   0.49547087E-01
  477   0.11385474E+00
  478  -0.11060274E+00
  480   0.53502809E-01
  481  -0.10629943E-01
  482  -0.16604097E+00
  483  -0.18356325E+00
  484   0.22300338E-01
  485  -0.81180230E-01
  486   0.77380419E-01
  487  -0.48498463E-01
  488  -0.17504562E-01
  489  -0.37155807E-01
  490   0.29385306E-01
  492   0.53485984E+00
  493   0.56387794E+00
  494   0.60116398E+00
  495   0.50794065E+00
  496   0.33639580E+00
  497   0.23456375E+00
  498   0.74251346E-01
  500  -0.50452769E-01
  501  -0.15435146E+00
  502   0.14603675E-01
  503  -0.70634745E-01
  504  -0.91346644E-01
  505  -0.74119903E-01
  506   0.12876302E+00
  508   0.68074906E+00
  509   0.84848243E+00
  510   0.85782003E+00
  511   0.87489599E+00
  512   0.81407362E+00
  513   0.82354683E+00
  514   0.78295368E+00
  515   0.75893199E+00
  516   0.80486792E+00
  517   0.63241082E+00
  518   0.92831492E-01
  519   0.31844936E-01
  520   0.68744756E-01
  522   0.76008928E+00
  523   0.61973894E+00
  524   0.74166489E+00
  525   0.74460679E+00
  526   0.69561327E+00
  528   0.15644027E+00
  529   0.51602978E+00
  530   0.58801049E+00
  531   0.65831679E+00
  532   0.69762397E+00
  533   0.61925358E+00
  534   0.55738133E+00
  535   0.73968852E+00
  536   0.82533389E+00
  537   0.78368264E+00
  538   0.80244738E+00
  539   0.83468461E+00
  540   0.81145376E+00
  541   0.80079508E+00
  542   0.81668240E+00
  543   0.82181543E+00
  544   0.77165270E+00
  545   0.61790466E+00
  546   0.58120930E+00
  547   0.77167463E+00
  548   0.74452949E+00
  549   0.75857657E+00
  550   0.77626461E+00
  551   0.79452884E+00
  552   0.82822353E+00
  553   0.83614701E+00
  554   0.82413858E+00
  555   0.68856770E+00
  556   0.68518114E+00
  557   0.78955626E+00
  558   0.62503612E+00
  559   0.53225452E+00
  560   0.73526806E+00
  562   0.63198316E+00
  563   0.68147314E+00
  564   0.77073884E+00
  565   0.77519232E+00
  566   0.77461010E+00
  567   0.77880841E+00
  568   0.73761886E+00
  569   0.71741837E+00
  570   0.76099139E+00
  571   0.74706614E+00
  572   0.76630706E+00
  573   0.71841586E+00
  574   0.73826092E+00
  575   0.71061099E+00
  576   0.75657916E+00
  577   0.75641859E+00
  578   0.74682534E+00
  580   0.62880421E+00
  581   0.61156964E+00
  582   0.60209727E+00
  583   0.67619538E+00
  584   0.63305020E+00
  585   0.78293914E+00
  586   0.79604596E+00
  587   0.83517826E+00
  588   0.71857214E+00
  590   0.79286194E+00
  591   0.56489253E+00
  592   0.45464832E+00
  593   0.41829801E+00
  594   0.43857175E+00
  595   0.81986856E+00
  596   0.81578881E+00
  597   0.84652930E+00
  598   0.82174414E+00
  599   0.86077458E+00
  601   0.76662534E+00
  602   0.88087839E+00
  603   0.77110451E+00
  604   0.66731256E+00
  605   0.80702287E+00
  606   0.70788497E+00
  607   0.71005213E+00
  608   0.70939553E+00
  609   0.80345833E+00
  610   0.80495429E+00
  611   0.81012070E+00
  612   0.85721970E+00
  613   0.71606433E+00
  614   0.67504811E+00
  615   0.46141702E+00
  616   0.67181754E+00
  617   0.68680286E+00
  618   0.72700727E+00
  619   0.73758811E+00
  620   0.45635676E+00
  622   0.42648339E+00
  623   0.30714408E+00
  624   0.40740967E+00
  625   0.42686796E+00
  626   0.39184880E+00
  627   0.51103336E+00
  628   0.30382368E+00
  629   0.59280115E+00
  630   0.60693622E+00
  632   0.57964492E+00
  633   0.78442734E+00
  634   0.78031522E+00
  635   0.67909265E+00
  636   0.72414321E+00
  637   0.64572835E+00
  638   0.29400316E+00
  639  -0.13122621E+00
  640   0.18546487E+00
  641   0.34358438E-01
  642   0.22873081E+00
  643   0.55784279E+00
  644   0.69447070E+00
  645   0.59090978E+00
  646   0.73142844E+00
  647   0.77713919E+00
  648   0.66253603E+00
  649   0.79736215E+00
  650   0.80032742E+00
  651   0.83744663E+00
  652   0.72073126E+00
  653   0.71826267E+00
  654   0.67836726E+00
  655   0.51259899E+00
  656   0.67835736E+00
  657   0.71264321E+00
  658   0.40906498E+00
  659   0.63453287E+00
  660   0.70046943E+00
  661   0.81387872E+00
  662   0.78686863E+00
  663   0.68578374E+00
  664   0.84865284E+00
  666   0.65676099E+00
  667   0.76039928E+00
  668   0.83215362E+00
  669   0.80545765E+00
  670   0.82551301E+00
  671   0.87789595E+00
  672   0.80025667E+00
  673   0.83949834E+00
  674   0.65506148E+00
  675   0.63100719E+00
  676   0.58125663E+00
  677   0.47533169E+00
  678   0.74351065E-01
  679   0.12869251E+00
  680  -0.58254704E-01
  682   0.22750001E-01
  683  -0.22397408E-01
  684   0.72950326E-01
  685   0.64101532E-01
  686   0.67839019E-01
  687   0.66069730E-01
  688   0.15337382E+00
  689   0.23642451E+00
  690   0.49602291E+00
  691   0.49413660E+00
  692   0.69077551E+00
  693   0.69648838E+00
  694   0.73372537E+00
  695   0.85782051E+00
  696   0.83186173E+00
  697   0.86509788E+00
  698   0.74616265E+00
  699   0.66833317E+00
  700   0.60125351E+00
  701   0.53511733E+00
  702   0.64352232E+00
  703   0.81374961E+00
  704   0.63580835E+00
  705   0.56891048E+00
  706   0.43877190E+00
  707   0.31354710E+00
  708   0.63225478E+00
  709   0.68798757E+00
  710   0.59613746E+00
  711   0.81208688E+00
  712   0.79227495E+00
  713   0.76170743E+00
  714   0.80695230E+00
  716   0.79496557E+00
  717   0.75101095E+00
  718   0.81152523E+00
  719   0.83680969E+00
  720   0.74163812E+00
  721   0.81410712E+00
  722   0.75945556E+00
  723   0.70824283E+00
  724   0.70396435E+00
  725   0.72360694E+00
  726   0.75461000E+00
  727   0.80676156E+00
  729   0.84616095E+00
  730   0.84068930E+00
  731   0.83119297E+00
  732   0.58763450E+00
  733   0.76233810E+00
  734   0.64533466E+00
  735   0.63735449E+00
  736   0.78361374E+00
  737   0.76156318E+00
  738   0.71948242E+00
  739   0.80134606E+00
  740   0.77434164E+00
  741   0.80911952E+00
  742   0.84406143E+00
  743   0.77831048E+00
  744  -0.16215745E+00
  745   0.59306309E-01
  746  -0.74178137E-01
  747   0.74612856E+00
  748   0.81357986E+00
  749   0.82511973E+00
  750   0.82837057E+00
  751   0.81452948E+00
  752   0.80475068E+00
  753   0.84972429E+00
  754   0.76892126E+00
  755   0.77747339E+00
  756   0.78750825E+00
  757   0.67840737E+00
  758   0.56292677E+00
  759   0.76345843E+00
  760   0.80251420E+00
  761   0.85257405E+00
  762   0.76487470E+00
  763   0.78273630E+00
  764   0.82591665E+00
  765   0.82835996E+00
  766   0.76405722E+00
  767   0.77770329E+00
  768   0.80208147E+00
  769   0.80018866E+00
  770   0.79350805E+00
  771   0.78210866E+00
  772   0.82682657E+00
  773   0.81042963E+00
  774   0.78354686E+00
  775   0.82019567E+00
  776   0.84517550E+00
  777   0.82261330E+00
  778   0.81746233E+00
  779   0.84427762E+00
  780   0.80737096E+00
  781   0.76488793E+00
  782   0.80746460E+00
  783   0.80000365E+00
  784   0.66383553E+00
  785   0.54724163E+00
  786   0.59309947E+00
  787   0.64963555E+00
  788   0.74530822E+00
  789   0.67936707E+00
  790   0.71683729E+00
  791   0.64214534E+00
  794   0.43822950E+00
  795   0.61343706E+00
  796   0.63812983E+00
  797   0.77464443E+00
  798   0.81713700E+00
  799   0.78462082E+00
  800   0.59462166E+00
  801   0.73545587E+00
  802   0.75297666E+00
  803   0.74765390E+00
  804   0.77714270E+00
  805   0.75413489E+00
  806   0.77721131E+00
  808   0.67330515E+00
  810   0.36543396E+00
  811   0.58378750E+00
  813   0.29337943E+00
  814   0.60679972E+00
  815   0.52383316E+00
  816   0.83739167E+00
  817   0.80743384E+00
  818   0.82506818E+00
  819   0.79886109E+00
  820   0.85332936E+00
  821   0.79698110E+00
  822   0.80861080E+00
  823   0.83579689E+00
  824   0.81509823E+00
  825   0.74345696E+00
  826   0.71622735E+00
  827   0.58906853E+00
  828  -0.20731130E+00
  829  -0.11594936E+00
  830  -0.14415715E-01
  831   0.23139479E-01
  832   0.84134094E-01
  833  -0.11558612E-01
  834   0.15084302E-01
  835  -0.72513290E-01
  836   0.23721702E-01
  837   0.11410373E+00
  838   0.15338969E+00
  839  -0.67530252E-01
  840   0.14959775E+00
  841   0.34991416E+00
  842   0.38715488E+00
  843   0.59158701E+00
  844   0.56862032E+00
  845   0.62079859E+00
  846   0.60525483E+00
  847   0.69895315E+00
  848   0.72216076E+00
  849   0.65742016E+00
  850   0.37237644E+00
  851   0.30296704E+00
  852   0.58626038E+00
  853   0.67314458E+00
  854   0.81396222E+00
  855   0.86409253E+00
  856   0.78743494E+00
  857   0.71433288E+00
  858   0.71724015E+00
  859   0.70745927E+00
  860   0.60205358E+00
  861   0.69088101E+00
  864   0.72356564E+00
  865   0.74271554E+00
  866   0.71606916E+00
  867   0.75515616E+00
  868   0.74477655E+00
  869   0.80447793E+00
  870   0.80621308E+00
  871   0.75110382E+00
  872   0.81985736E+00
  873   0.84471303E+00
  874   0.73792726E+00
  875   0.78453004E+00
  876   0.78642994E+00
  877   0.78286177E+00
  878   0.76995516E+00
  879   0.79360843E+00
  880   0.78747183E+00
  881   0.75186181E+00
  882   0.74207449E+00
  883   0.77571607E+00
  884   0.82712984E+00
  885   0.81347436E+00
  886   0.81111711E+00
  887   0.75679845E+00
  888   0.84241962E+00
  889   0.68150514E+00
  890   0.65128595E+00
  891   0.74907643E+00
  892   0.55147952E+00
  893   0.60165179E+00
  894   0.20272526E+00
  895   0.64592582E+00
  896   0.75047195E+00
  898   0.85949415E+00
  899   0.85514325E+00
  900   0.81656659E+00
  901   0.84533739E+00
  902   0.87270737E+00
  903   0.83218491E+00
  904   0.83736908E+00
  905   0.84825337E+00
  906   0.85378027E+00
  907   0.84377730E+00
  908   0.82825321E+00
  909   0.77446377E+00
  910   0.64918953E+00
  911   0.79610288E+00
  912   0.80353236E+00
  913   0.83918077E+00
  914   0.81416208E+00
  915   0.86243469E+00
  916   0.86529946E+00
  917   0.84856558E+00
  918   0.84710926E+00
  919   0.80002266E+00
  920   0.73956174E+00
  921   0.78803235E+00
  922   0.79077017E+00
  923   0.81238693E+00
  924   0.85680681E+00
  925   0.81990540E+00
  926   0.83134580E+00
  927   0.82870108E+00
  928   0.82844079E+00
  929   0.82729703E+00
  930   0.78095776E+00
  931   0.81896085E+00
  932   0.80685526E+00
  933   0.79780442E+00
  934   0.82012510E+00
  935   0.80286676E+00
  936   0.80146319E+00
  937   0.79269606E+00
  938   0.79090732E+00
  939   0.78639019E+00
  940   0.64168996E+00
  941   0.51482230E+00
  942   0.58377004E+00
  943   0.11303681E+00
  944   0.56400590E-01
  945   0.45042019E-01
  946   0.60523760E+00
  947   0.75956607E+00
  948   0.84552550E+00
  949   0.80086333E+00
  950   0.77351540E+00
  951   0.81638217E+00
  952   0.83655405E+00
  953   0.77513212E+00
  954   0.74935710E+00
  955   0.79847717E+00
  956   0.80809122E+00
  957   0.77112293E+00
  958   0.78707606E+00
  959   0.85534543E+00
  960   0.81827235E+00
  961   0.81870717E+00
  962   0.83757842E+00
  963   0.85529459E+00
  964   0.81288624E+00
  965   0.80649602E+00
  966   0.82145947E+00
  967   0.80717105E+00
  968   0.70637637E+00
  969   0.81089801E+00
  970   0.86734694E+00
  971   0.87066746E+00
  972   0.75168896E+00
  973   0.86348724E+00
  974   0.84916353E+00
  975   0.89162272E+00
  976   0.76092792E+00
  977   0.80883318E+00
  978   0.81045580E+00
  979   0.82453775E+00
  980   0.79694593E+00
  981   0.83715534E+00
  982   0.82282633E+00
  983   0.76057863E+00
  984   0.82744884E+00
  985   0.69055539E+00
  988   0.68286693E+00
  989   0.76401377E+00
  990   0.86108011E+00
  991   0.77752984E+00
  992   0.78353775E+00
  993   0.83322006E+00
  994   0.82925344E+00
  995   0.83448797E+00
  996   0.82181245E+00
  997   0.83467853E+00
  998   0.83622640E+00
  999   0.80905735E+00
 1000   0.80894101E+00
 1001   0.83901620E+00
 1002   0.80793023E+00
 1003   0.79500806E+00
 1004   0.81364959E+00
 1005   0.79900426E+00
 1006   0.78084302E+00
 1007   0.77343196E+00
 1008   0.81927425E+00
 1009   0.74852276E+00
 1010   0.77207667E+00
 1011   0.76515788E+00
 1012   0.79757392E+00
 1013   0.78830534E+00
 1014   0.77349120E+00
 1015   0.83533710E+00
 1016   0.81751943E+00
 1017   0.77547824E+00
 1018   0.84232128E+00
 1019   0.84485227E+00
 1020   0.81349951E+00
 1021   0.82958084E+00
 1022   0.84621465E+00
 1023   0.84789670E+00
 1024   0.82079202E+00
 1025   0.85188133E+00
 1026   0.86147279E+00
 1027   0.81434965E+00
 1028   0.85502946E+00
 1029   0.82993954E+00
 1030   0.84718704E+00
 1031   0.84462649E+00
 1032   0.65088129E+00
 1033   0.66683060E+00
 1034   0.81270289E+00
 1035   0.45594248E+00
 1036   0.62143308E+00
 1037  -0.22845827E-02
 1038   0.39873824E+00
 1039   0.60929388E+00
 1040   0.67147040E+00
 1041   0.80477315E+00
 1042   0.55198801E+00
 1043   0.68746084E+00
 1044   0.81331503E+00
 1045   0.68444759E+00
 1046   0.58178389E+00
 1047   0.78851163E+00
 1048   0.82837451E+00
 1049   0.79738289E+00
 1050   0.71943033E+00
 1051   0.81660366E+00
 1052   0.81008202E+00
 1054   0.74699932E+00
 1055   0.76068360E+00
 1056   0.79518586E+00
 1058   0.64975590E+00
 1059   0.79050481E+00
 1060   0.78343058E+00
 1061   0.80682904E+00
 1062   0.74495512E+00
 1063   0.80676526E+00
 1064   0.79874021E+00
 1065   0.81813127E+00
 1066   0.84382492E+00
 1067   0.86365664E+00
 1068   0.83677924E+00
 1070   0.77075881E+00
 1071   0.69729614E+00
 1072   0.70260614E+00
 1073   0.66988528E+00
 1074   0.83168805E+00
 1075   0.78649390E+00
 1076   0.81023216E+00
 1077   0.77048367E+00
 1078   0.77066910E+00
 1080   0.77772456E+00
 1081   0.82287681E+00
 1082   0.79137665E+00
 1083   0.81929004E+00
 1084   0.76374692E+00
 1085   0.78931278E+00
 1086   0.77762878E+00
 1087   0.79608321E+00
 1088   0.84550798E+00
 1089   0.80933750E+00
 1091   0.72004038E+00
 1092   0.69459170E+00
 1093   0.40291443E+00
 1094   0.82876527E+00
 1095   0.83112389E+00
 1096   0.80588543E+00
 1097   0.79755342E+00
 1098   0.78352797E+00
 1099   0.64698797E+00
 1100   0.15535598E+00
 1101   0.39250278E+00
 1102   0.63040972E+00
 1103   0.78245234E+00
 1104   0.80956233E+00
 1105   0.78152287E+00
 1106   0.78097552E+00
 1107   0.85954380E+00
 1108   0.80834043E+00
 1109   0.75170875E+00
 1110   0.69258678E+00
 1111   0.72779787E+00
 1113   0.61524355E+00
 1114   0.77103579E+00
 1115   0.77386355E+00
 1116   0.71168339E+00
 1117   0.73083007E+00
 1118   0.77281350E+00
 1119   0.64537060E+00
 1120   0.77642703E+00
 1121   0.86284876E+00
 1122   0.16219299E+00
 1123   0.43747899E+00
 1124   0.69599941E-01
 1125   0.33702755E+00
 1126   0.77146578E+00
 1127   0.58286560E+00
 1128   0.66710794E+00
 1129   0.71364397E+00
 1130   0.74740243E+00
 1131   0.80843681E+00
 1132   0.81325662E+00
 1133   0.78255618E+00
 1134   0.74977535E+00
 1135   0.14080964E+00
 1136   0.18374522E+00
 1137   0.26895347E+00
 1138   0.21145418E+00
 1139   0.17058703E+00
 1141  -0.34279004E-01
 1142  -0.19839657E-01
 1144  -0.52013472E-01
 1145  -0.58864571E-01
 1146   0.48004992E-01
Down Chain Plateau Values bt Residue Number
   27   0.13069415E+00
   28   0.64088583E+00
   29   0.70481533E+00
   30   0.62027574E+00
   31   0.70079148E+00
   32   0.81817734E+00
   33   0.70568520E+00
   34   0.79093808E+00
   35   0.72196805E+00
   36   0.76986015E+00
   37   0.75106686E+00
   38   0.76584971E+00
   40   0.64928067E+00
   41   0.77602410E+00
   42   0.81464851E+00
   43   0.82916230E+00
   44   0.80230910E+00
   45   0.77609015E+00
   46   0.75316358E+00
   47   0.36225647E+00
   48   0.71699011E+00
   49   0.71932030E+00
   50   0.73593682E+00
   51   0.78883737E+00
   52   0.80931199E+00
   53   0.84269416E+00
   54   0.82128251E+00
   55   0.77433646E+00
   56   0.76439494E+00
   58   0.78638285E+00
   59   0.76784289E+00
   60   0.75835341E+00
   61   0.65843832E+00
   62   0.62021971E+00
   63   0.74725997E+00
   64   0.81719136E+00
   65   0.79119229E+00
   66   0.72010380E+00
   67   0.77030408E+00
   68   0.13050987E+00
   69   0.19938627E+00
   70  -0.17473109E-01
   71  -0.11563616E-01
   72  -0.98152608E-01
   73   0.15247674E+00
   74  -0.33480521E-01
   75   0.34152532E+00
   76   0.20106470E-01
   77   0.26029155E+00
   78   0.27936772E+00
   79   0.53364676E+00
   80   0.29216054E+00
   81   0.40811855E+00
   83   0.29667321E+00
   84   0.72193760E+00
   86   0.70141965E+00
   87   0.75803590E+00
   88   0.72705632E+00
   89   0.61530578E+00
   90   0.82960945E+00
   91   0.77417552E+00
   92   0.81323129E+00
   93   0.79065847E+00
   94   0.83589858E+00
   95   0.78448355E+00
   96   0.72611433E+00
   97   0.80049825E+00
   98   0.63344234E+00
   99   0.63398778E+00
  100   0.74702328E+00
  101   0.75383955E+00
  102   0.70375651E+00
  103   0.79451561E+00
  104   0.87141895E+00
  105   0.84987444E+00
  106   0.88027155E+00
  107   0.85283965E+00
  108   0.70622075E+00
  109   0.47764623E+00
  110   0.77552271E+00
  111   0.58532256E+00
  112   0.63209695E+00
  113   0.38175648E+00
  114   0.66641629E+00
  115   0.67436212E+00
  116   0.70319486E+00
  117   0.79873109E+00
  118   0.84637499E+00
  119   0.85337967E+00
  120   0.85080826E+00
  121   0.85791814E+00
  122   0.59258324E+00
  123   0.36721870E-01
  124   0.29366830E+00
  125   0.63542873E+00
  126   0.81103981E+00
  127   0.83228147E+00
  128   0.86990690E+00
  129   0.84104609E+00
  130   0.83069950E+00
  131   0.85035223E+00
  132   0.86353642E+00
  133   0.47335675E+00
  134   0.69789273E+00
  135   0.69284099E+00
  136   0.66086429E+00
  137   0.40986487E+00
  138   0.67731571E+00
  140   0.67996877E+00
  141   0.61177063E+00
  142   0.65771204E+00
  143   0.19486615E+00
  144   0.16149373E+00
  145  -0.15034229E+00
  146   0.23544733E+00
  147   0.20012494E-01
  148   0.23977405E+00
  149   0.20090711E+00
  150   0.21546459E-01
  151   0.54614097E+00
  152   0.44020367E+00
  153   0.17921443E+00
  154   0.29866964E+00
  155   0.31704852E+00
  156   0.32310054E+00
  157   0.29781368E+00
  158   0.58467704E+00
  159   0.71907222E+00
  160   0.40296814E+00
  161  -0.22598673E-01
  162   0.16340387E+00
  163   0.12898073E+00
  164   0.49307218E+00
  165   0.65117759E+00
  166   0.62088639E+00
  167   0.76741344E+00
  168   0.49822763E+00
  169   0.86022049E+00
  170   0.87279934E+00
  171   0.76135844E+00
  172   0.78065509E+00
  173   0.71869880E+00
  175   0.69095749E+00
  176   0.69532907E+00
  177   0.42883769E+00
  178   0.15719327E+00
  179   0.84294990E-01
  180   0.11540816E+00
  181   0.28660864E+00
  182   0.18049933E-01
  183   0.17274673E+00
  184   0.93566313E-01
  185  -0.28314143E-01
  186   0.20980106E+00
  187   0.68637300E+00
  188   0.75213969E+00
  189   0.79419810E+00
  190   0.73778087E+00
  191   0.76067680E+00
  192   0.86863136E+00
  193   0.83361667E+00
  194   0.83828276E+00
  195   0.75828797E+00
  196   0.75906730E+00
  197   0.73814380E+00
  198   0.35604373E+00
  199   0.60630077E+00
  200   0.71461946E+00
  201   0.74247241E+00
  202   0.79532588E+00
  203   0.81866294E+00
  204   0.83695358E+00
  205   0.85975844E+00
  206   0.81070954E+00
  207   0.78113043E+00
  208   0.78097707E+00
  210   0.78101307E+00
  211   0.56082273E+00
  212   0.25700101E+00
  213   0.67917250E-01
  214   0.17265932E+00
  215   0.21011692E+00
  216   0.12197890E+00
  218   0.91493487E-01
  219   0.14230034E+00
  220   0.50075829E+00
  221   0.46640337E+00
  222   0.40336698E+00
  223   0.79682660E+00
  224   0.77522784E+00
  226   0.74535233E+00
  227   0.40305287E+00
  228   0.70657849E+00
  229   0.80341655E+00
  231   0.46471202E+00
  232   0.58326471E+00
  233   0.60028481E+00
  234   0.65120709E+00
  235   0.56750607E+00
  236   0.72485811E+00
  237   0.81381220E+00
  238   0.84576088E+00
  239   0.84098816E+00
  240   0.78608787E+00
  241   0.82242471E+00
  242   0.72620499E+00
  243   0.77588248E+00
  244   0.29727554E+00
  245   0.29964891E+00
  246   0.10046378E+00
  247   0.43528098E+00
  248   0.31465542E+00
  249  -0.52849598E-01
  250   0.21443347E-01
  252   0.21318904E+00
  253  -0.34480434E-01
  254   0.11576341E-01
  255   0.22192720E-01
  256  -0.20051120E-01
  257  -0.44942003E-01
  258  -0.77422513E-02
  259   0.15090835E+00
  260   0.12123135E+00
  261   0.19229132E+00
  262  -0.34922034E-01
  263   0.62650138E+00
  264   0.63915575E+00
  265   0.81665492E+00
  266   0.84369963E+00
  267   0.87603384E+00
  268   0.83902538E+00
  269   0.76534814E+00
  270   0.80291867E+00
  271   0.79751706E+00
  273   0.82040614E+00
  274   0.77703565E+00
  275   0.85914272E+00
  276   0.85260689E+00
  277   0.82121688E+00
  278   0.80595362E+00
  279   0.78816569E+00
  280   0.74591106E+00
  281   0.79268783E+00
  282   0.79237831E+00
  283   0.63480437E+00
  284   0.68874532E+00
  285   0.79786062E+00
  286   0.78063422E+00
  287   0.83249581E+00
  288   0.85891879E+00
  289   0.85914093E+00
  290   0.81608123E+00
  291   0.84411544E+00
  292   0.79256749E+00
  293   0.84980029E+00
  294   0.85588598E+00
  296   0.83965600E+00
  297   0.85809469E+00
  298   0.87074888E+00
  299   0.87617290E+00
  300   0.85104889E+00
  301   0.86309111E+00
  302   0.85015494E+00
  303   0.85192734E+00
  304   0.69117093E+00
  305   0.80308676E+00
  306   0.76311105E+00
  307   0.65372044E+00
  308   0.81589174E+00
  309   0.78158092E+00
  310   0.73501837E+00
  311   0.82711852E+00
  312   0.80619717E+00
  313   0.83097816E+00
  314   0.75841862E+00
  315   0.57604998E+00
  316   0.45415023E+00
  317   0.90553183E-02
  318  -0.18334104E+00
  319   0.54484934E+00
  320   0.67376751E+00
  321   0.74637818E+00
  323   0.56217062E+00
  324   0.33144337E+00
  325   0.35434464E+00
  326   0.74197942E+00
  327   0.69840544E+00
  328   0.86529315E+00
  329   0.83000982E+00
  331   0.59603149E+00
  332   0.26441851E+00
  333   0.44388422E+00
  334   0.35404193E+00
  335   0.58391255E+00
  336   0.74723172E+00
  338   0.80266762E+00
  339   0.83723080E+00
  340   0.72738779E+00
  341   0.66574281E+00
  342   0.82844931E+00
  343   0.75252366E+00
  344   0.74938691E+00
  345   0.71390224E+00
  346   0.45721328E+00
  347   0.49558574E+00
  348   0.38787133E+00
  349   0.60038382E+00
  350   0.73649800E+00
  351   0.72958791E+00
  352   0.71373487E+00
  353   0.68549788E+00
  354   0.69680262E+00
  355   0.61485529E+00
  356   0.78726518E+00
  357   0.76497293E+00
  358   0.82520509E+00
  359   0.80887854E+00
  360   0.71585786E+00
  361   0.75331211E+00
  362   0.84584981E+00
  363   0.76956666E+00
  364   0.41796455E+00
  365   0.61983418E+00
  366   0.76597375E+00
  367   0.76254106E+00
  368   0.77333665E+00
  369   0.72716498E+00
  370   0.62409532E+00
  371   0.25333369E+00
  372   0.26775077E+00
  373   0.44131681E+00
  374   0.43716827E+00
  375   0.65176302E+00
  376   0.62365174E+00
  377   0.74393779E+00
  378   0.76430672E+00
  379   0.73454773E+00
  380   0.75521165E+00
  381   0.46589082E+00
  382   0.43308631E+00
  383   0.78555650E+00
  385   0.77811348E+00
  386   0.75382620E+00
  387   0.78020930E+00
  388   0.75791597E+00
  389   0.78262246E+00
  390   0.60015297E+00
  391   0.69884419E+00
  392   0.81763983E+00
  393   0.84759539E+00
  394   0.84159905E+00
  395   0.84919739E+00
  396   0.82153153E+00
  397   0.83268046E+00
  398   0.81918448E+00
  399   0.72254914E+00
  400   0.77811289E+00
  401   0.79935825E+00
  402   0.82347125E+00
  403   0.79009396E+00
  404   0.81823319E+00
  405   0.75920683E+00
  406   0.81479824E+00
  407   0.68933350E+00
  408   0.50836778E+00
  409   0.16914125E+00
  410   0.60445172E+00
  411   0.27878925E+00
  413   0.61588174E+00
  414   0.61732841E+00
  415   0.63711351E+00
  416   0.70348239E+00
  417   0.83884466E+00
  418   0.67265445E+00
  419   0.72574461E+00
  420   0.71630871E+00
  421   0.71410483E+00
  422   0.71882576E+00
  423   0.81092435E+00
  424   0.69106358E+00
  425   0.75898659E+00
  427   0.62114507E+00
  428   0.48727405E+00
  429   0.62516630E+00
  430   0.82639116E+00
  431   0.77393794E+00
  432   0.81441671E+00
  433   0.81153625E+00
  434   0.83535558E+00
  435   0.76522148E+00
  436   0.80786675E+00
  437   0.72288364E+00
  438   0.84302396E+00
  439   0.76288050E+00
  440   0.32072529E+00
  441   0.16381459E+00
  442  -0.13371561E+00
  443  -0.10563968E+00
  444  -0.13494809E+00
  445   0.35653803E-01
  446  -0.13924956E-01
  447   0.10564063E+00
  448   0.11901378E+00
  449   0.26741973E+00
  450   0.27739659E+00
  451   0.36439416E+00
  452   0.67252576E+00
  453   0.85300994E+00
  454   0.80521441E+00
  455   0.75675255E+00
  456   0.81084460E+00
  457   0.76515895E+00
  458   0.72059715E+00
  459   0.79024017E+00
  460   0.32513118E+00
  461   0.70451272E+00
  462   0.73790932E+00
  464   0.74228513E+00
  465   0.81662214E+00
  466   0.71517330E+00
  467   0.43525577E+00
  468   0.45888439E+00
  469  -0.12502682E+00
  470   0.14897406E+00
  471   0.19471237E+00
  472   0.35899892E+00
  473   0.18516120E+00
  474   0.22987573E+00
  475   0.34051597E+00
  476  -0.84617008E-02
  477   0.99112682E-01
  478  -0.34339428E-01
  480   0.55471864E-01
  481   0.11653670E+00
  482   0.78388453E-01
  483   0.12307661E-01
  484   0.67034557E-01
  485   0.42291258E-01
  486  -0.36977116E-01
  487  -0.15232985E-01
  488   0.25149003E+00
  489   0.31216028E+00
  490   0.27390450E+00
  492   0.69669414E+00
  493   0.71649402E+00
  494   0.63419658E+00
  495   0.71819162E+00
  496   0.23815167E+00
  497   0.19042854E+00
  498   0.30642074E+00
  500   0.21980488E+00
  501   0.52952063E+00
  502   0.53031975E+00
  503   0.63252383E+00
  504   0.69098336E+00
  505   0.57184947E+00
  506   0.46133518E+00
  508   0.79663479E+00
  509   0.84087813E+00
  510   0.82540345E+00
  511   0.80617833E+00
  512   0.79377013E+00
  513   0.76673311E+00
  514   0.77420121E+00
  515   0.81804723E+00
  516   0.74962229E+00
  517   0.85234660E+00
  518   0.80352271E+00
  519   0.74083006E+00
  520   0.69809246E+00
  522   0.74166161E+00
  523   0.80926675E+00
  524   0.81986076E+00
  525   0.76490045E+00
  526   0.73402792E+00
  528   0.42785534E+00
  529   0.49197918E+00
  530   0.54001546E+00
  531   0.76483643E+00
  532   0.73574901E+00
  533   0.79674637E+00
  534   0.60137188E+00
  535   0.70984006E+00
  536   0.76897579E+00
  537   0.67954379E+00
  538   0.74838686E+00
  539   0.78271288E+00
  540   0.82419503E+00
  541   0.78582221E+00
  542   0.86186886E+00
  543   0.86206317E+00
  544   0.84810358E+00
  545   0.69735664E+00
  546   0.84653842E+00
  547   0.79731977E+00
  548   0.77206308E+00
  549   0.70041579E+00
  550   0.69603521E+00
  551   0.84161198E+00
  552   0.81264007E+00
  553   0.81477129E+00
  554   0.83666265E+00
  555   0.68010938E+00
  556   0.81271136E+00
  557   0.77863246E+00
  558   0.75605798E+00
  559   0.63886648E+00
  560   0.85098404E+00
  562   0.61488479E+00
  563   0.79152650E+00
  564   0.83473963E+00
  565   0.82357854E+00
  566   0.81021982E+00
  567   0.78154206E+00
  568   0.70777965E+00
  569   0.65765822E+00
  570   0.43592018E+00
  571   0.74038815E+00
  572   0.57335150E+00
  573   0.72298938E+00
  574   0.71707058E+00
  575   0.82316142E+00
  576   0.80467647E+00
  577   0.78745461E+00
  578   0.83853084E+00
  580   0.79444218E+00
  581   0.81396025E+00
  582   0.80607140E+00
  583   0.76227939E+00
  584   0.76663041E+00
  585   0.84441072E+00
  586   0.80796593E+00
  587   0.81906354E+00
  588   0.82918251E+00
  590   0.66508758E+00
  591   0.83610404E+00
  592   0.44308978E+00
  593   0.44756728E+00
  594   0.18399923E+00
  595   0.71379238E+00
  596   0.82603621E+00
  597   0.82902831E+00
  598   0.87408310E+00
  599   0.87428868E+00
  601   0.78517169E+00
  602   0.78787857E+00
  603   0.72918165E+00
  604   0.56002706E+00
  605   0.77287316E+00
  606   0.71463466E+00
  607   0.64413893E+00
  608   0.73729706E+00
  609   0.86881500E+00
  610   0.87866616E+00
  611   0.84440261E+00
  612   0.84125048E+00
  613   0.75030375E+00
  614   0.75574368E+00
  615   0.60481328E+00
  616   0.74877375E+00
  617   0.79651177E+00
  618   0.64031374E+00
  619   0.54323077E+00
  620   0.33821160E+00
  622   0.11100093E+00
  623   0.69411837E-01
  624   0.25194958E-01
  625   0.19884840E-01
  626   0.23513286E+00
  627  -0.82164392E-01
  628   0.14384617E-02
  629  -0.45883920E-01
  630   0.89908011E-01
  632   0.37755303E-01
  633   0.11076800E+00
  634   0.29379725E+00
  635   0.12536161E-01
  636   0.42008710E+00
  637   0.21275155E-01
  638   0.17204973E+00
  639   0.42115863E-01
  640   0.88475376E-01
  641   0.50577860E-01
  642   0.73102784E+00
  643   0.83353305E+00
  644   0.71222872E+00
  645   0.70753080E+00
  646   0.73359287E+00
  647   0.67164683E+00
  648   0.64393711E+00
  649   0.68233055E+00
  650   0.80290633E+00
  651   0.81895214E+00
  652   0.82913595E+00
  653   0.79011029E+00
  654   0.79197139E+00
  655   0.72191715E+00
  656   0.70887500E+00
  657   0.76659340E+00
  658   0.58195841E+00
  659   0.67360193E+00
  660   0.74769610E+00
  661   0.77263641E+00
  662   0.76240975E+00
  663   0.85903287E+00
  664   0.83645076E+00
  666   0.64221096E+00
  667   0.71925831E+00
  668   0.82038164E+00
  669   0.85169482E+00
  670   0.73587948E+00
  671   0.84556222E+00
  672   0.89040017E+00
  673   0.88655728E+00
  674   0.72368729E+00
  675   0.38773414E+00
  676   0.16298489E+00
  677  -0.12765555E-01
  678  -0.10044303E+00
  679   0.19066637E-01
  680  -0.63949116E-01
  682  -0.60140405E-01
  683   0.14861430E+00
  684  -0.64234503E-01
  685  -0.18450677E-01
  686  -0.13589764E+00
  687   0.62375993E-01
  688   0.78919902E-03
  689   0.45900010E-01
  690  -0.97355261E-01
  691   0.31039575E+00
  692   0.59864831E+00
  693   0.71137691E+00
  694   0.86827350E+00
  695   0.82934409E+00
  696   0.85533994E+00
  697   0.74990284E+00
  698   0.73422402E+00
  699   0.77896583E+00
  700   0.68744147E+00
  701   0.64828753E+00
  702   0.70270091E+00
  703   0.72553468E+00
  704   0.51460946E+00
  705   0.33585238E+00
  706   0.31528199E+00
  707   0.40797451E+00
  708   0.74606329E+00
  709   0.73365068E+00
  710   0.75206065E+00
  711   0.71518278E+00
  712   0.73501253E+00
  713   0.70102054E+00
  714   0.80699140E+00
  716   0.77860254E+00
  717   0.75441456E+00
  718   0.72763145E+00
  719   0.80030614E+00
  720   0.58837962E+00
  721   0.73688471E+00
  722   0.79836106E+00
  723   0.82748276E+00
  724   0.78742850E+00
  725   0.82987821E+00
  726   0.84653455E+00
  727   0.85430300E+00
  729   0.69245785E+00
  730   0.74115050E+00
  731   0.70850247E+00
  732   0.81465000E+00
  733   0.78742868E+00
  734   0.42681926E+00
  735   0.79639685E+00
  736   0.81599891E+00
  737   0.78023398E+00
  738   0.84006405E+00
  739   0.86264569E+00
  740   0.84495622E+00
  741   0.81309706E+00
  742   0.87825817E+00
  743   0.87223482E+00
  744   0.74461883E+00
  745   0.68478012E+00
  746   0.69461828E+00
  747   0.77152658E+00
  748   0.80282378E+00
  749   0.82146305E+00
  750   0.81028593E+00
  751   0.82415456E+00
  752   0.81454587E+00
  753   0.82338732E+00
  754   0.79230320E+00
  755   0.77165723E+00
  756   0.73558962E+00
  757   0.73005825E+00
  758   0.55922967E+00
  759   0.80642581E+00
  760   0.84345388E+00
  761   0.77359402E+00
  762   0.82043272E+00
  763   0.81151325E+00
  764   0.80603260E+00
  765   0.86773556E+00
  766   0.81287605E+00
  767   0.84079897E+00
  768   0.82537448E+00
  769   0.79139364E+00
  770   0.78237629E+00
  771   0.80481952E+00
  772   0.78423524E+00
  773   0.82564253E+00
  774   0.79177403E+00
  775   0.76123905E+00
  776   0.81119126E+00
  777   0.82196885E+00
  778   0.78304464E+00
  779   0.77857041E+00
  780   0.80404997E+00
  781   0.79402983E+00
  782   0.73572743E+00
  783   0.72590822E+00
  784   0.77907652E+00
  785   0.61721152E+00
  786   0.69936562E+00
  787   0.73984349E+00
  788   0.81439453E+00
  789   0.64967221E+00
  790   0.77646881E+00
  791   0.62730253E+00
  794   0.35179636E+00
  795   0.50692576E+00
  796   0.63225740E+00
  797   0.55653614E+00
  798   0.55823672E+00
  799   0.44787189E+00
  800   0.77480167E+00
  801   0.85432690E+00
  802   0.81920564E+00
  803   0.79116547E+00
  804   0.81956625E+00
  805   0.76939881E+00
  806   0.67464727E+00
  808   0.67337924E+00
  810   0.66360736E+00
  811   0.68877918E+00
  813   0.30246538E+00
  814   0.42650235E+00
  815   0.63622898E+00
  816   0.79089737E+00
  817   0.82459468E+00
  818   0.83237100E+00
  819   0.84479666E+00
  820   0.83326733E+00
  821   0.83130676E+00
  822   0.84803873E+00
  823   0.83753043E+00
  824   0.79226661E+00
  825   0.77089375E+00
  826   0.79202729E+00
  827   0.66649342E+00
  828   0.14221919E+00
  829   0.51460826E+00
  830   0.13740322E+00
  831   0.11237270E+00
  832  -0.22660870E-01
  833  -0.10162853E+00
  834   0.31824574E-01
  835   0.14791934E+00
  836  -0.13692148E+00
  837  -0.30564796E-01
  838  -0.11474545E+00
  839   0.75411133E-01
  840  -0.36214883E-02
  841  -0.69203280E-01
  842  -0.26722737E-01
  843  -0.89095019E-01
  844  -0.10938452E+00
  845  -0.74114823E-02
  846   0.13014141E-01
  847  -0.14445268E+00
  848   0.38555413E+00
  849   0.57723641E+00
  850   0.65111327E+00
  851   0.42777979E+00
  852   0.24659331E+00
  853   0.69877869E+00
  854   0.70960867E+00
  855   0.72769159E+00
  856   0.78747618E+00
  857   0.57635111E+00
  858   0.58451927E+00
  859   0.75684935E+00
  860   0.69899112E+00
  861   0.78834981E+00
  864   0.74941719E+00
  865   0.76061141E+00
  866   0.78668153E+00
  867   0.75288492E+00
  868   0.76497459E+00
  869   0.77318269E+00
  870   0.77752131E+00
  871   0.78398103E+00
  872   0.81440026E+00
  873   0.82076263E+00
  874   0.81147212E+00
  875   0.75819176E+00
  876   0.77031595E+00
  877   0.79269302E+00
  878   0.79649615E+00
  879   0.78634202E+00
  880   0.81128454E+00
  881   0.77950960E+00
  882   0.78081751E+00
  883   0.84116858E+00
  884   0.80422837E+00
  885   0.71457410E+00
  886   0.73203999E+00
  887   0.76863641E+00
  888   0.78228128E+00
  889   0.79480773E+00
  890   0.79349661E+00
  891   0.75193071E+00
  892   0.61139554E+00
  893   0.32934210E+00
  894   0.38682210E+00
  895   0.68013263E+00
  896   0.82285184E+00
  898   0.78978455E+00
  899   0.82944113E+00
  900   0.80138022E+00
  901   0.77944636E+00
  902   0.84167117E+00
  903   0.85987198E+00
  904   0.78124171E+00
  905   0.77521926E+00
  906   0.75914180E+00
  907   0.78776270E+00
  908   0.70097828E+00
  909   0.58271855E+00
  910   0.70446110E+00
  911   0.66897833E+00
  912   0.74440348E+00
  913   0.53281170E+00
  914   0.49308288E+00
  915   0.65598768E+00
  916   0.72629493E+00
  917   0.70606709E+00
  918   0.72551650E+00
  919   0.64200723E+00
  920   0.75902587E+00
  921   0.75367922E+00
  922   0.79170167E+00
  923   0.80761099E+00
  924   0.80757266E+00
  925   0.78721637E+00
  926   0.81280756E+00
  927   0.82941008E+00
  928   0.82414138E+00
  929   0.80004710E+00
  930   0.84505004E+00
  931   0.81941390E+00
  932   0.80261022E+00
  933   0.75320178E+00
  934   0.84254199E+00
  935   0.81399232E+00
  936   0.79474008E+00
  937   0.80628878E+00
  938   0.81765819E+00
  939   0.75293374E+00
  940   0.65758044E+00
  941   0.70017421E+00
  942   0.62401783E+00
  943   0.62838459E+00
  944   0.70642400E+00
  945   0.71576709E+00
  946   0.71184218E+00
  947   0.73675811E+00
  948   0.74460179E+00
  949   0.77948594E+00
  950   0.73033398E+00
  951   0.74969500E+00
  952   0.75490135E+00
  953   0.74059665E+00
  954   0.77101219E+00
  955   0.65556473E+00
  956   0.69072831E+00
  957   0.81224382E+00
  958   0.74770921E+00
  959   0.70952457E+00
  960   0.81096524E+00
  961   0.79371959E+00
  962   0.79668146E+00
  963   0.81776047E+00
  964   0.78823960E+00
  965   0.72515434E+00
  966   0.79411292E+00
  967   0.79448819E+00
  968   0.74109858E+00
  969   0.84862435E+00
  970   0.71068716E+00
  971   0.63357943E+00
  972   0.61731017E+00
  973   0.85946971E+00
  974   0.82480764E+00
  975   0.82025510E+00
  976   0.82641631E+00
  977   0.82442176E+00
  978   0.79185045E+00
  979   0.78420591E+00
  980   0.81541628E+00
  981   0.82635659E+00
  982   0.70246023E+00
  983   0.72764671E+00
  984   0.71947062E+00
  985   0.78994888E+00
  988   0.73648232E+00
  989   0.81802064E+00
  990   0.80942136E+00
  991   0.83369046E+00
  992   0.82624304E+00
  993   0.85730582E+00
  994   0.84198523E+00
  995   0.83231682E+00
  996   0.82050377E+00
  997   0.86001563E+00
  998   0.85774797E+00
  999   0.83934224E+00
 1000   0.84368867E+00
 1001   0.83827800E+00
 1002   0.84356749E+00
 1003   0.82424480E+00
 1004   0.83002383E+00
 1005   0.83088565E+00
 1006   0.81673753E+00
 1007   0.79891056E+00
 1008   0.78218651E+00
 1009   0.77504402E+00
 1010   0.74217749E+00
 1011   0.75207675E+00
 1012   0.81184584E+00
 1013   0.77869093E+00
 1014   0.73940611E+00
 1015   0.74323976E+00
 1016   0.80676913E+00
 1017   0.76384902E+00
 1018   0.80288661E+00
 1019   0.82745939E+00
 1020   0.83133423E+00
 1021   0.81077784E+00
 1022   0.81418902E+00
 1023   0.84744179E+00
 1024   0.82218432E+00
 1025   0.80757618E+00
 1026   0.82337898E+00
 1027   0.83482772E+00
 1028   0.84831721E+00
 1029   0.80794054E+00
 1030   0.82181698E+00
 1031   0.84560257E+00
 1032   0.71088266E+00
 1033   0.67561978E+00
 1034   0.71971124E+00
 1035   0.27259341E+00
 1036   0.68609691E+00
 1037   0.17226441E+00
 1038   0.72309595E+00
 1039   0.78911853E+00
 1040   0.47371709E+00
 1041   0.76268005E+00
 1042   0.61403382E+00
 1043   0.73154175E+00
 1044   0.73775601E+00
 1045   0.58402354E+00
 1046   0.60852295E+00
 1047   0.70488757E+00
 1048   0.64284253E+00
 1049   0.69903523E+00
 1050   0.77508295E+00
 1051   0.84057587E+00
 1052   0.87900954E+00
 1054   0.76556653E+00
 1055   0.83023977E+00
 1056   0.75660473E+00
 1058   0.83794981E+00
 1059   0.78348666E+00
 1060   0.82722658E+00
 1061   0.82030880E+00
 1062   0.82635826E+00
 1063   0.89798081E+00
 1064   0.83133233E+00
 1065   0.88458830E+00
 1066   0.77707124E+00
 1067   0.77399659E+00
 1068   0.74250370E+00
 1070   0.75152326E+00
 1071   0.70254529E+00
 1072   0.73740971E+00
 1073   0.82610756E+00
 1074   0.82096261E+00
 1075   0.72814745E+00
 1076   0.68487388E+00
 1077   0.82764691E+00
 1078   0.78986031E+00
 1080   0.86101437E+00
 1081   0.85397458E+00
 1082   0.84935784E+00
 1083   0.78928626E+00
 1084   0.73444462E+00
 1085   0.78595287E+00
 1086   0.63479912E+00
 1087   0.80192882E+00
 1088   0.83892506E+00
 1089   0.76635146E+00
 1091   0.69235557E+00
 1092   0.66459733E+00
 1093   0.68671751E+00
 1094   0.80788910E+00
 1095   0.80892408E+00
 1096   0.79800117E+00
 1097   0.84017718E+00
 1098   0.79645038E+00
 1099   0.61147362E+00
 1100   0.26531920E+00
 1101   0.45684132E+00
 1102   0.75765795E+00
 1103   0.85266995E+00
 1104   0.81073141E+00
 1105   0.77523810E+00
 1106   0.74083614E+00
 1107   0.79595864E+00
 1108   0.69328725E+00
 1109   0.67357874E+00
 1110   0.68993014E+00
 1111   0.71097869E+00
 1113   0.50989735E+00
 1114   0.76857841E+00
 1115   0.87701136E+00
 1116   0.66191435E+00
 1117   0.66963375E+00
 1118   0.71171945E+00
 1119   0.63962328E+00
 1120   0.44287121E+00
 1121   0.76183236E+00
 1122   0.75430173E+00
 1123   0.80614215E+00
 1124   0.62755203E+00
 1125   0.43199834E+00
 1126   0.66297621E+00
 1127   0.73220712E+00
 1128   0.75946975E+00
 1129   0.55202782E+00
 1130   0.66754055E+00
 1131   0.63230222E+00
 1132   0.73508233E+00
 1133   0.71984291E+00
 1134   0.78634834E+00
 1135   0.68130875E+00
 1136   0.71767956E+00
 1137   0.54931951E+00
 1138   0.73391825E+00
 1139   0.75402260E+00
 1141   0.21858014E+00
 1142   0.42266786E+00
 1144   0.29251212E+00
 1145   0.19365615E+00
 1146   0.55771794E-01
